# Supplementary material for: Multiple imputation of missing data in multilevel ecological momentary assessments: an example using smoking cessation study data
Source: Front Digit Health. 2023 Nov 10;5:1099517. doi: 10.3389/fdgth.2023.1099517 (PMC10676222; doi:10.3389/fdgth.2023.1099517)
Supplement: Supplementary file 1 [file Datasheet1.zip]

Archive with 1 entries (1 files):
- Supplementary Table 1.tex
