# Supplementary material for: Multiple imputation of missing data in multilevel ecological momentary assessments: an example using smoking cessation study data
Source: Front Digit Health. 2023 Nov 10;5:1099517. doi: 10.3389/fdgth.2023.1099517 (PMC10676222; doi:10.3389/fdgth.2023.1099517)
Supplement: Supplementary file 1 [file Datasheet1.zip › Supplementary Table 1.tex]

% Please add the following required packages to your document preamble:
% \usepackage{lscape}
% \usepackage{longtable}
% Note: It may be necessary to compile the document several times to get a multi-page table to line up properly

\setlength\tabcolsep{2pt}
\scriptsize

\setlength\LTcapwidth{\textwidth} % default: 4in (rather less than \textwidth...)      

\setlength\LTleft{0pt}            % default: \fill
\setlength\LTright{0pt}           % default: \fill    

\begin{landscape}
\begin{longtable}{@{\extracolsep{\fill}}llllllllllllllllllll}@{}
\caption{Supplemental Table: Parameter estimates for empirical data}
\label{tab:my-table}\\
\hline
 &
  \multicolumn{4}{c}{Multilevel Multiple Imputation} &
  \multicolumn{1}{c}{} &
  \multicolumn{4}{c}{Single-level Multiple Imputation} &
  \multicolumn{1}{c}{} &
  \multicolumn{4}{c}{Bayesian\_FIML} &
  \multicolumn{1}{c}{} &
  \multicolumn{4}{c}{Listwise Deletion} \\ \hline
\endfirsthead
%
\multicolumn{20}{c}%
{{\bfseries Table \thetable\ continued from previous page}} \\
\hline
 &
  \multicolumn{4}{c}{Multilevel Multiple Imputation} &
  \multicolumn{1}{c}{} &
  \multicolumn{4}{c}{Single-level Multiple Imputation} &
  \multicolumn{1}{c}{} &
  \multicolumn{4}{c}{Bayesian\_FIML} &
  \multicolumn{1}{c}{} &
  \multicolumn{4}{c}{Listwise Deletion} \\ \hline
\endhead
%
\hline
\endfoot
%
\endlastfoot
%
 &
  \multicolumn{1}{c}{Mean} &
  \multicolumn{1}{c}{SD} &
  \multicolumn{1}{c}{CI\_Low} &
  \multicolumn{1}{c}{CI\_High} &
  \multicolumn{1}{c}{} &
  \multicolumn{1}{c}{Mean} &
  \multicolumn{1}{c}{SD} &
  \multicolumn{1}{c}{CI\_Low} &
  \multicolumn{1}{c}{CI\_High} &
  \multicolumn{1}{c}{} &
  \multicolumn{1}{c}{Mean} &
  \multicolumn{1}{c}{SD} &
  \multicolumn{1}{c}{CI\_Low} &
  \multicolumn{1}{c}{CI\_High} &
  \multicolumn{1}{c}{} &
  \multicolumn{1}{c}{Mean} &
  \multicolumn{1}{c}{SD} &
  \multicolumn{1}{c}{CI\_Low} &
  \multicolumn{1}{c}{CI\_High} \\ \hline
\textit{Intercept\_Urge} &
   &
   &
   &
   &
   &
   &
   &
   &
   &
   &
   &
   &
   &
   &
   &
   &
   &
   &
   \\
intercept &
  2.155 & 0.110 & 1.936 & 2.366 & ~ & 2.246 & 0.088 & 2.073 & 2.417 & ~ & 2.279 & 0.119 & 2.046 & 2.514 & ~ & 2.268 & 0.117 & 2.042 & 2.499  \\ 
age &
  0.002 & 0.040 & -0.075 & 0.081 & ~ & 0.004 & 0.032 & -0.059 & 0.068 & ~ & 0.003 & 0.043 & -0.081 & 0.087 & ~ & 0.005 & 0.042 & -0.079 & 0.089  \\
gender (male =1) &
  0.072 & 0.078 & -0.081 & 0.224 & ~ & 0.020 & 0.062 & -0.102 & 0.143 & ~ & -0.019 & 0.082 & -0.180 & 0.139 & ~ & -0.011 & 0.082 & -0.172 & 0.150  \\
Ethnicity\_African &
 -0.384 & 0.093 & -0.566 & -0.199 & ~ & -0.087 & 0.075 & -0.234 & 0.062 & ~ & -0.072 & 0.099 & -0.265 & 0.123 & ~ & -0.081 & 0.100 & -0.271 & 0.117  \\ 
Ethnicity\_Hispanic &
   0.152 & 0.100 & -0.043 & 0.349 & ~ & 0.027 & 0.079 & -0.129 & 0.183 & ~ & 0.021 & 0.107 & -0.186 & 0.230 & ~ & 0.013 & 0.106 & -0.195 & 0.222  \\
Ethnicity\_other &
   -0.302 & 0.267 & -0.825 & 0.217 & ~ & -0.207 & 0.212 & -0.622 & 0.205 & ~ & -0.260 & 0.282 & -0.812 & 0.296 & ~ & -0.263 & 0.281 & -0.811 & 0.289  \\
Education level &
  0.069 & 0.077 & -0.085 & 0.220 & ~ & 0.060 & 0.063 & -0.062 & 0.185 & ~ & 0.023 & 0.083 & -0.140 & 0.185 & ~ & 0.025 & 0.082 & -0.135 & 0.186  \\
Partner live together &
  -0.373 & 0.089 & -0.549 & -0.198 & ~ & -0.158 & 0.073 & -0.302 & -0.015 & ~ & -0.142 & 0.098 & -0.334 & 0.049 & ~ & -0.138 & 0.098 & -0.330 & 0.053  \\ 
Partner smoke &
 0.532 & 0.203 & 0.135 & 0.934 & ~ & 0.006 & 0.164 & -0.313 & 0.325 & ~ & 0.011 & 0.218 & -0.418 & 0.440 & ~ & 0.008 & 0.215 & -0.412 & 0.431  \\
Time to First smoke &
  -0.122 & 0.080 & -0.280 & 0.036 & ~ & -0.057 & 0.065 & -0.184 & 0.070 & ~ & -0.027 & 0.085 & -0.193 & 0.141 & ~ & -0.023 & 0.086 & -0.190 & 0.145  \\ 
Cigarettes/day &
  0.300 & 0.040 & 0.222 & 0.378 & ~ & 0.064 & 0.032 & 0.000 & 0.127 & ~ & 0.073 & 0.044 & -0.012 & 0.158 & ~ & 0.076 & 0.044 & -0.010 & 0.162  \\
\begin{tabular}[c]{@{}l@{}}Partner live together\\  x Partner smoke\end{tabular} &
  -0.201 & 0.232 & -0.662 & 0.256 & ~ & -0.028 & 0.188 & -0.398 & 0.334 & ~ & -0.104 & 0.251 & -0.597 & 0.385 & ~ & -0.097 & 0.247 & -0.588 & 0.391  \\ 
\multicolumn{4}{l}{\textit{Intercept\_Negative Affect}} &
   &
   &
   &
   &
   &
   &
   &
   &
   &
   &
   &
   &
   &
   &
   &
   \\
intercept &
  2.338 & 0.081 & 2.179 & 2.500 & ~ & 2.227 & 0.069 & 2.090 & 2.365 & ~ & 2.294 & 0.094 & 2.110 & 2.480 & ~ & 2.279 & 0.093 & 2.097 & 2.462  \\
age &
  -0.039 & 0.030 & -0.099 & 0.021 & ~ & -0.051 & 0.025 & -0.100 & -0.001 & ~ & -0.062 & 0.034 & -0.129 & 0.003 & ~ & -0.058 & 0.033 & -0.122 & 0.008  \\
gender &
  0.053 & 0.058 & -0.060 & 0.166 & ~ & 0.010 & 0.049 & -0.085 & 0.106 & ~ & 0.001 & 0.065 & -0.126 & 0.127 & ~ & -0.005 & 0.065 & -0.132 & 0.123  \\ 
Ethnicity\_African &
  -0.243 & 0.070 & -0.380 & -0.105 & ~ & -0.236 & 0.059 & -0.352 & -0.121 & ~ & -0.218 & 0.079 & -0.370 & -0.062 & ~ & -0.219 & 0.079 & -0.373 & -0.065  \\ 
Ethnicity\_Hispanic &
 -0.308 & 0.074 & -0.454 & -0.165 & ~ & -0.093 & 0.063 & -0.217 & 0.030 & ~ & -0.099 & 0.085 & -0.265 & 0.068 & ~ & -0.109 & 0.084 & -0.273 & 0.057  \\
Ethnicity\_other &
  1.188 & 0.199 & 0.800 & 1.581 & ~ & 0.026 & 0.168 & -0.308 & 0.357 & ~ & -0.192 & 0.222 & -0.630 & 0.248 & ~ & -0.213 & 0.221 & -0.647 & 0.223  \\
Education level &
  0.084 & 0.058 & -0.031 & 0.199 & ~ & 0.071 & 0.049 & -0.025 & 0.168 & ~ & 0.032 & 0.066 & -0.098 & 0.161 & ~ & 0.041 & 0.065 & -0.087 & 0.166  \\
Partner live together &
  -0.626 & 0.069 & -0.763 & -0.492 & ~ & -0.125 & 0.058 & -0.237 & -0.011 & ~ & -0.132 & 0.077 & -0.283 & 0.021 & ~ & -0.130 & 0.077 & -0.282 & 0.019  \\ 
Partner smoke &
  0.660 & 0.154 & 0.354 & 0.962 & ~ & 0.000 & 0.128 & -0.251 & 0.253 & ~ & -0.008 & 0.171 & -0.343 & 0.334 & ~ & -0.009 & 0.172 & -0.341 & 0.327  \\
Time to First smoke &
   0.004 & 0.061 & -0.116 & 0.125 & ~ & 0.014 & 0.052 & -0.086 & 0.114 & ~ & 0.041 & 0.068 & -0.090 & 0.176 & ~ & 0.046 & 0.067 & -0.087 & 0.177  \\
Cigarettes/day &
   0.027 & 0.030 & -0.032 & 0.086 & ~ & 0.000 & 0.026 & -0.050 & 0.050 & ~ & 0.005 & 0.033 & -0.061 & 0.071 & ~ & 0.005 & 0.034 & -0.062 & 0.071  \\ 
\begin{tabular}[c]{@{}l@{}}Partner live together\\  x Partner smoke\end{tabular} &
 -0.344 & 0.177 & -0.691 & 0.004 & ~ & 0.002 & 0.147 & -0.286 & 0.289 & ~ & -0.010 & 0.198 & -0.398 & 0.374 & ~ & -0.006 & 0.196 & -0.388 & 0.376  \\
\multicolumn{4}{l}{\textit{Urge\_(t-1) -\textgreater Urge\_(t)}} &
   &
   &
   &
   &
   &
   &
   &
   &
   &
   &
   &
   &
   &
   &
   &
   \\
intercept &
   0.099 & 0.021 & 0.059 & 0.140 & ~ & 0.174 & 0.021 & 0.131 & 0.214 & ~ & 0.303 & 0.039 & 0.226 & 0.378 & ~ & 0.218 & 0.037 & 0.146 & 0.289  \\ 
age &
  -0.008 & 0.007 & -0.023 & 0.006 & ~ & -0.017 & 0.008 & -0.033 & -0.002 & ~ & 0.017 & 0.015 & -0.012 & 0.045 & ~ & 0.021 & 0.013 & -0.005 & 0.048  \\ 
gender &
  -0.016 & 0.014 & -0.043 & 0.013 & ~ & -0.028 & 0.015 & -0.058 & 0.002 & ~ & -0.016 & 0.028 & -0.070 & 0.040 & ~ & -0.024 & 0.026 & -0.075 & 0.027  \\
Ethnicity\_African &
  -0.034 & 0.018 & -0.068 & 0.000 & ~ & 0.040 & 0.018 & 0.006 & 0.074 & ~ & -0.020 & 0.034 & -0.088 & 0.047 & ~ & 0.001 & 0.031 & -0.061 & 0.062  \\
Ethnicity\_Hispanic &
  -0.032 & 0.019 & -0.069 & 0.006 & ~ & -0.013 & 0.020 & -0.051 & 0.025 & ~ & -0.033 & 0.037 & -0.105 & 0.038 & ~ & -0.010 & 0.034 & -0.076 & 0.059  \\ 
Ethnicity\_other &
  -0.040 & 0.054 & -0.146 & 0.063 & ~ & -0.126 & 0.054 & -0.233 & -0.020 & ~ & -0.224 & 0.116 & -0.448 & 0.005 & ~ & -0.076 & 0.100 & -0.274 & 0.121  \\ 
Education level &
  -0.004 & 0.015 & -0.033 & 0.024 & ~ & -0.012 & 0.015 & -0.042 & 0.018 & ~ & -0.057 & 0.028 & -0.111 & -0.002 & ~ & -0.045 & 0.027 & -0.098 & 0.006  \\
Partner live together &
   0.036 & 0.017 & 0.002 & 0.070 & ~ & -0.015 & 0.018 & -0.050 & 0.020 & ~ & 0.002 & 0.034 & -0.064 & 0.068 & ~ & 0.002 & 0.031 & -0.060 & 0.062  \\
Partner smoke &
  0.010 & 0.039 & -0.065 & 0.088 & ~ & -0.120 & 0.038 & -0.195 & -0.043 & ~ & -0.029 & 0.081 & -0.191 & 0.124 & ~ & -0.053 & 0.069 & -0.188 & 0.081  \\ 
Time to First smoke &
  -0.016 & 0.015 & -0.046 & 0.014 & ~ & 0.009 & 0.016 & -0.023 & 0.040 & ~ & -0.037 & 0.030 & -0.095 & 0.021 & ~ & 0.009 & 0.028 & -0.045 & 0.064  \\
Cigarettes per day &
  -0.009 & 0.007 & -0.024 & 0.006 & ~ & 0.024 & 0.008 & 0.009 & 0.039 & ~ & 0.051 & 0.014 & 0.023 & 0.079 & ~ & 0.036 & 0.014 & 0.010 & 0.063  \\
\begin{tabular}[c]{@{}l@{}}Partner live together\\  x Partner smoke\end{tabular} &
 -0.054 & 0.044 & -0.144 & 0.029 & ~ & 0.118 & 0.044 & 0.030 & 0.203 & ~ & 0.011 & 0.091 & -0.163 & 0.193 & ~ & 0.041 & 0.078 & -0.114 & 0.196  \\ 
\multicolumn{4}{l}{\textit{Negative Affect\_(t-1) -\textgreater Negative   Affect\_(t)}} &
   &
   &
   &
   &
   &
   &
   &
   &
   &
   &
   &
   &
   &
   &
   &
   \\
intercept &
  0.052 & 0.021 & 0.010 & 0.095 & ~ & 0.191 & 0.023 & 0.146 & 0.236 & ~ & 0.261 & 0.040 & 0.183 & 0.339 & ~ & 0.198 & 0.036 & 0.126 & 0.268  \\ 
age &
  -0.016 & 0.008 & -0.032 & -0.001 & ~ & -0.008 & 0.009 & -0.025 & 0.009 & ~ & 0.016 & 0.015 & -0.013 & 0.045 & ~ & 0.008 & 0.014 & -0.019 & 0.034  \\ 
gender &
  0.001 & 0.015 & -0.028 & 0.030 & ~ & -0.059 & 0.016 & -0.091 & -0.026 & ~ & -0.032 & 0.029 & -0.090 & 0.025 & ~ & -0.024 & 0.026 & -0.075 & 0.026  \\ 
Ethnicity\_African &
  -0.001 & 0.018 & -0.037 & 0.034 & ~ & -0.039 & 0.019 & -0.076 & -0.002 & ~ & -0.079 & 0.035 & -0.148 & -0.011 & ~ & -0.053 & 0.031 & -0.112 & 0.008  \\ 
Ethnicity\_Hispanic &
  -0.001 & 0.020 & -0.039 & 0.037 & ~ & -0.049 & 0.021 & -0.091 & -0.008 & ~ & 0.004 & 0.037 & -0.068 & 0.076 & ~ & 0.005 & 0.034 & -0.062 & 0.071  \\ 
Ethnicity\_other &
  -0.134 & 0.056 & -0.244 & -0.024 & ~ & -0.056 & 0.061 & -0.175 & 0.063 & ~ & -0.174 & 0.145 & -0.478 & 0.095 & ~ & -0.243 & 0.102 & -0.443 & -0.044  \\ 
Education level &
  0.030 & 0.015 & -0.001 & 0.059 & ~ & 0.040 & 0.016 & 0.008 & 0.073 & ~ & 0.052 & 0.029 & -0.005 & 0.108 & ~ & 0.043 & 0.026 & -0.008 & 0.095  \\ 
Partner live together &
        -0.056 & 0.018 & -0.091 & -0.020 & ~ & -0.029 & 0.019 & -0.066 & 0.010 & ~ & -0.032 & 0.034 & -0.099 & 0.035 & ~ & -0.026 & 0.031 & -0.088 & 0.034  \\ 
Partner smoke &
        -0.101 & 0.043 & -0.186 & -0.016 & ~ & -0.051 & 0.043 & -0.136 & 0.033 & ~ & -0.004 & 0.082 & -0.172 & 0.155 & ~ & 0.008 & 0.068 & -0.126 & 0.141  \\ 
Time to First smoke &
        0.021 & 0.016 & -0.010 & 0.053 & ~ & 0.013 & 0.017 & -0.021 & 0.047 & ~ & 0.043 & 0.030 & -0.016 & 0.103 & ~ & 0.012 & 0.028 & -0.042 & 0.067  \\ 
Cigarettes per day &
        -0.004 & 0.008 & -0.019 & 0.012 & ~ & 0.009 & 0.009 & -0.008 & 0.026 & ~ & -0.010 & 0.016 & -0.040 & 0.021 & ~ & 0.000 & 0.014 & -0.027 & 0.028  \\ 
\begin{tabular}[c]{@{}l@{}}Partner live together\\  x Partner smoke\end{tabular} &
        0.135 & 0.049 & 0.038 & 0.232 & ~ & 0.049 & 0.049 & -0.048 & 0.146 & ~ & 0.052 & 0.091 & -0.128 & 0.235 & ~ & 0.024 & 0.078 & -0.128 & 0.177  \\ 


\multicolumn{4}{l}{\textit{Negative Affect\_(t-1) -\textgreater Urge\_(t)}} &
   &
   &
   &
   &
   &
   &
   &
   &
   &
   &
   &
   &
   &
   &
   &
   \\
intercept &
  0.017 & 0.018 & -0.019 & 0.054 & ~ & 0.020 & 0.019 & -0.017 & 0.059 & ~ & 0.068 & 0.036 & -0.003 & 0.136 & ~ & 0.053 & 0.028 & -0.002 & 0.108  \\ 
age &
        -0.003 & 0.007 & -0.017 & 0.010 & ~ & 0.015 & 0.007 & 0.001 & 0.029 & ~ & 0.001 & 0.014 & -0.027 & 0.028 & ~ & 0.003 & 0.010 & -0.017 & 0.023  \\ 
gender &
        0.013 & 0.013 & -0.013 & 0.038 & ~ & -0.001 & 0.014 & -0.028 & 0.027 & ~ & -0.008 & 0.026 & -0.060 & 0.042 & ~ & -0.001 & 0.020 & -0.040 & 0.039  \\ 
Ethnicity\_African &
        0.012 & 0.016 & -0.019 & 0.043 & ~ & -0.026 & 0.016 & -0.058 & 0.006 & ~ & -0.001 & 0.031 & -0.062 & 0.060 & ~ & 0.004 & 0.023 & -0.041 & 0.049  \\ 
Ethnicity\_Hispanic &
        0.025 & 0.016 & -0.007 & 0.058 & ~ & -0.009 & 0.018 & -0.045 & 0.028 & ~ & 0.047 & 0.033 & -0.018 & 0.113 & ~ & 0.005 & 0.026 & -0.047 & 0.055  \\ 
Ethnicity\_other &
        0.106 & 0.049 & 0.010 & 0.203 & ~ & 0.011 & 0.051 & -0.089 & 0.110 & ~ & -0.065 & 0.117 & -0.300 & 0.160 & ~ & -0.047 & 0.080 & -0.205 & 0.109  \\ 
Education level &
        -0.004 & 0.013 & -0.030 & 0.023 & ~ & -0.004 & 0.014 & -0.031 & 0.024 & ~ & 0.000 & 0.027 & -0.052 & 0.053 & ~ & 0.010 & 0.020 & -0.030 & 0.050  \\ 
Partner live together &
        -0.072 & 0.015 & -0.103 & -0.042 & ~ & 0.026 & 0.016 & -0.006 & 0.058 & ~ & -0.034 & 0.030 & -0.094 & 0.025 & ~ & -0.030 & 0.024 & -0.076 & 0.017  \\ 
Partner smoke &
        -0.072 & 0.036 & -0.140 & -0.001 & ~ & 0.040 & 0.035 & -0.027 & 0.108 & ~ & 0.042 & 0.070 & -0.093 & 0.181 & ~ & -0.003 & 0.051 & -0.105 & 0.097  \\
Time to First smoke &
        -0.001 & 0.014 & -0.029 & 0.027 & ~ & -0.004 & 0.014 & -0.032 & 0.024 & ~ & 0.002 & 0.027 & -0.051 & 0.056 & ~ & -0.016 & 0.021 & -0.058 & 0.026  \\ 
Cigarettes per day &
        0.003 & 0.007 & -0.010 & 0.016 & ~ & 0.005 & 0.007 & -0.009 & 0.019 & ~ & 0.002 & 0.014 & -0.025 & 0.028 & ~ & 0.011 & 0.010 & -0.009 & 0.032  \\ 
\begin{tabular}[c]{@{}l@{}}Partner live together\\  x Partner smoke\end{tabular} &
        0.109 & 0.041 & 0.027 & 0.186 & ~ & -0.067 & 0.040 & -0.145 & 0.009 & ~ & -0.023 & 0.078 & -0.180 & 0.127 & ~ & 0.014 & 0.058 & -0.100 & 0.132  \\ 
        
\multicolumn{4}{l}{\textit{Urge\_(t-1) -\textgreater Negative Affect\_(t)}} &
   &
   &
   &
   &
   &
   &
   &
   &
   &
   &
   &
   &
   &
   &
   &
   \\
intercept &
   0.038 & 0.017 & 0.004 & 0.072 & ~ & 0.025 & 0.015 & 0.000 & 0.060 & ~ & 0.090 & 0.031 & 0.026 & 0.147 & ~ & 0.058 & 0.024 & 0.010 & 0.103  \\ 
age &
        -0.003 & 0.006 & -0.015 & 0.010 & ~ & -0.012 & 0.007 & -0.030 & 0.001 & ~ & -0.015 & 0.011 & -0.038 & 0.007 & ~ & -0.004 & 0.009 & -0.020 & 0.013  \\ 
gender &
        -0.001 & 0.013 & -0.026 & 0.025 & ~ & -0.014 & 0.012 & -0.039 & 0.009 & ~ & -0.016 & 0.022 & -0.059 & 0.025 & ~ & -0.011 & 0.018 & -0.044 & 0.025  \\ 
Ethnicity\_African &
        -0.014 & 0.015 & -0.044 & 0.015 & ~ & 0.043 & 0.013 & 0.014 & 0.067 & ~ & 0.027 & 0.027 & -0.026 & 0.081 & ~ & 0.011 & 0.020 & -0.025 & 0.054  \\ 
Ethnicity\_Hispanic &
        0.016 & 0.016 & -0.017 & 0.046 & ~ & 0.014 & 0.015 & -0.016 & 0.044 & ~ & -0.007 & 0.029 & -0.065 & 0.051 & ~ & -0.002 & 0.023 & -0.046 & 0.044  \\ 
Ethnicity\_other &
        -0.022 & 0.048 & -0.115 & 0.067 & ~ & 0.054 & 0.045 & -0.038 & 0.136 & ~ & -0.143 & 0.114 & -0.352 & 0.089 & ~ & -0.039 & 0.074 & -0.182 & 0.101  \\ 
Education level &
        -0.007 & 0.012 & -0.032 & 0.017 & ~ & -0.050 & 0.012 & -0.072 & -0.026 & ~ & -0.031 & 0.022 & -0.073 & 0.013 & ~ & -0.014 & 0.018 & -0.047 & 0.020  \\ 
Partner live together &
        -0.018 & 0.015 & -0.047 & 0.011 & ~ & 0.048 & 0.014 & 0.021 & 0.075 & ~ & 0.007 & 0.027 & -0.046 & 0.059 & ~ & -0.013 & 0.022 & -0.058 & 0.028  \\ 
Partner smoke &
        0.011 & 0.037 & -0.064 & 0.082 & ~ & -0.064 & 0.028 & -0.119 & -0.004 & ~ & -0.044 & 0.069 & -0.184 & 0.090 & ~ & -0.003 & 0.049 & -0.090 & 0.103  \\ 
Time to First smoke &
        -0.019 & 0.013 & -0.045 & 0.006 & ~ & 0.010 & 0.013 & -0.015 & 0.034 & ~ & -0.032 & 0.023 & -0.078 & 0.013 & ~ & -0.024 & 0.019 & -0.062 & 0.014  \\ 
Cigarettes per day &
        0.012 & 0.007 & -0.002 & 0.025 & ~ & 0.012 & 0.006 & 0.000 & 0.024 & ~ & 0.021 & 0.012 & -0.001 & 0.045 & ~ & 0.018 & 0.009 & 0.000 & 0.036  \\ 
\begin{tabular}[c]{@{}l@{}}Partner live together\\  x Partner smoke\end{tabular} &
        0.022 & 0.040 & -0.057 & 0.102 & ~ & 0.011 & 0.032 & -0.055 & 0.079 & ~ & 0.026 & 0.076 & -0.118 & 0.179 & ~ & 0.008 & 0.055 & -0.103 & 0.108  \\ 

 
\textit{Random Effects} &
   &
   &
   &
   &
   &
   &
   &
   &
   &
   &
   &
   &
   &
   &
   &
   &
   &
   &
   \\
Urge\_intercept &
  0.690 & 0.027 & 0.640 & 0.744 & ~ & 0.550 & 0.022 & 0.508 & 0.595 & ~ & 0.725 & 0.030 & 0.669 & 0.786 & ~ & 0.715 & 0.029 & 0.660 & 0.775  \\ 
Negative Affect\_intercept &
        0.516 & 0.021 & 0.477 & 0.557 & ~ & 0.424 & 0.017 & 0.391 & 0.459 & ~ & 0.557 & 0.024 & 0.512 & 0.606 & ~ & 0.551 & 0.024 & 0.506 & 0.600  \\ 
Urge\_(t-1) -\textgreater Urge\_(t) &
        0.075 & 0.008 & 0.060 & 0.091 & ~ & 0.078 & 0.008 & 0.064 & 0.093 & ~ & 0.170 & 0.013 & 0.146 & 0.196 & ~ & 0.171 & 0.012 & 0.150 & 0.195  \\ 
\begin{tabular}[c]{@{}l@{}}Negative Affect\_(t-1) \\ -\textgreater Negative   Affect\_(t)\end{tabular} &
        0.083 & 0.008 & 0.068 & 0.098 & ~ & 0.098 & 0.008 & 0.083 & 0.113 & ~ & 0.183 & 0.013 & 0.158 & 0.209 & ~ & 0.174 & 0.012 & 0.152 & 0.198  \\ 
\begin{tabular}[c]{@{}l@{}}Negative Affect\_(t-1) \\ -\textgreater Urge\_(t)\end{tabular} &
        0.048 & 0.012 & 0.010 & 0.067 & ~ & 0.054 & 0.009 & 0.035 & 0.071 & ~ & 0.140 & 0.014 & 0.114 & 0.167 & ~ & 0.091 & 0.013 & 0.066 & 0.116  \\ 
\begin{tabular}[c]{@{}l@{}}Urge\_(t-1)\\  -\textgreater Negative Affect\_(t)\end{tabular} &
        0.033 & 0.014 & 0.003 & 0.057 & ~ & 0.018 & 0.011 & 0.002 & 0.041 & ~ & 0.088 & 0.016 & 0.055 & 0.117 & ~ & 0.042 & 0.019 & 0.007 & 0.077  \\ 

 
\multicolumn{4}{l}{\textit{Time Varying Covariates Effects}} &
   &
   &
   &
   &
   &
   &
   &
   &
   &
   &
   &
   &
   &
   &
   &
   \\
Lapse\_(t-1) -\textgreater Urge\_(t) &
  0.008 & 0.004 & 0.000 & 0.015 & ~ & 0.018 & 0.008 & 0.003 & 0.033 & ~ & -0.040 & 0.008 & -0.056 & -0.024 & ~ & -0.021 & 0.009 & -0.039 & -0.002  \\ 
\begin{tabular}[c]{@{}l@{}}Lapse\_(t-1) \\ -\textgreater Negative Affect\_(t)\end{tabular} &
        0.011 & 0.004 & 0.003 & 0.019 & ~ & 0.018 & 0.008 & 0.003 & 0.033 & ~ & 0.025 & 0.010 & 0.006 & 0.044 & ~ & 0.011 & 0.009 & -0.007 & 0.029  \\ 
Lapse\_(t) -\textgreater Urge\_(t) &
        0.007 & 0.004 & -0.001 & 0.015 & ~ & 0.008 & 0.008 & -0.007 & 0.023 & ~ & 0.008 & 0.009 & -0.011 & 0.026 & ~ & 0.002 & 0.010 & -0.017 & 0.021  \\ 
\begin{tabular}[c]{@{}l@{}}Lapse\_(t) \\ -\textgreater Negative Affect\_(t)\end{tabular} &
        -0.017 & 0.004 & -0.025 & -0.009 & ~ & 0.023 & 0.008 & 0.007 & 0.038 & ~ & 0.039 & 0.014 & 0.010 & 0.063 & ~ & 0.037 & 0.010 & 0.018 & 0.056  \\ 
\begin{tabular}[c]{@{}l@{}}Cig availability\_(t)\\  -\textgreater Urge\_(t)\end{tabular} &
        0.130 & 0.005 & 0.120 & 0.140 & ~ & 0.075 & 0.004 & 0.068 & 0.083 & ~ & 0.038 & 0.007 & 0.024 & 0.052 & ~ & 0.043 & 0.007 & 0.029 & 0.057  \\ 
\begin{tabular}[c]{@{}l@{}}Cig availability\_(t)\\  -\textgreater Negative   Affect\_(t)\end{tabular} &
        0.009 & 0.005 & -0.001 & 0.019 & ~ & 0.061 & 0.004 & 0.054 & 0.069 & ~ & 0.016 & 0.007 & 0.003 & 0.029 & ~ & 0.021 & 0.007 & 0.007 & 0.035  \\ 
        \hline
\end{longtable}
\end{landscape}
